# Supplementary material for: Interleukin-17A Triggers the Release of Platelet-Derived Factors Driving Vascular Endothelial Cells toward a Pro-Angiogenic State
Source: Cells. 2021 Jul 22;10(8):1855. doi: 10.3390/cells10081855 (PMC8392697; doi:10.3390/cells10081855)
Supplement: Supplementary file 1 [file cells-10-01855-s001.zip]

Archive with 1 entries (1 files):
- cells-1289913-supplementary.pdf
